# Supplementary material for: Association between Periodontal Disease and Cognitive Impairment in Adults
Source: Int J Environ Res Public Health. 2023 Mar 7;20(6):4707. doi: 10.3390/ijerph20064707 (PMC10049038; doi:10.3390/ijerph20064707)
Supplement: Supplementary file 1 [file ijerph-20-04707-s001.zip]

Archive with 1 entries (1 files):
- ijerph-2145377-supplementary.pdf
